# Supplementary material for: Effects of Co-Solvent Nature and Acid Concentration in the Size and Morphology of Wrinkled Mesoporous Silica Nanoparticles for Drug Delivery Applications
Source: Molecules. 2021 Jul 9;26(14):4186. doi: 10.3390/molecules26144186 (PMC8304942; doi:10.3390/molecules26144186)
Supplement: Supplementary file 1 [file molecules-26-04186-s001.zip]

Archive with 1 entries (1 files):
- molecules-1277514-supplementary.pdf
